# Supplementary material for: Identification of Survival-Specific Genes in Clear Cell Renal Cell Carcinoma Using a Customized Next-Generation Sequencing Gene Panel
Source: J Pers Med. 2022 Jan 14;12(1):113. doi: 10.3390/jpm12010113 (PMC8778284; doi:10.3390/jpm12010113)
Supplement: Supplementary file 1 [file jpm-12-00113-s001.zip]

Archive with 1 entries (1 files):
- jpm-1488575-supplementary.pdf
